# Supplementary material for: Exploration of differential expression and biological significance of amino acid metabolism genes in osteoarthritis
Source: Front Immunol. 2025 Jul 14;16:1588072. doi: 10.3389/fimmu.2025.1588072 (PMC12301216; doi:10.3389/fimmu.2025.1588072)
Supplement: Supplementary file 3 [file Table2.xlsx]

## Sheet: Sheet1
Gene Symbol
PAH
MMUT
SLC7A7
OTC
CBS
ARG1
CTH
GCDH
FAH
ASS1
PRODH
TAT
CPS1
BCKDHB
BCKDHA
MTR
PCCB
MAT1A
PCCA
GOT2
BHMT
MCEE
COL1A1
MMAA
MMACHC
MMAB
BCKDK
HMGCL
NAGS
EPRS1
AHCY
AUH
GATM
MTRR
ALDH5A1
HPD
GOT1
KYNU
GPT2
GLDC
ASL
DDC
ACAD8
DLD
SLC25A13
GLUL
ACADM
SLC7A11
TH
SLC25A15
TPH1
GLUD1
SLC7A5
GAMT
ALDH4A1
HGD
SUOX
MPST
SUCLG1
ALDH6A1
PHGDH
DBT
SLC6A19
SLC3A1
SLC1A7
BBOF1
BCAT1
MED23
SLC1A5
ARG2
OAT
MTHFR
SLC7A9
HAL
BTD
GSS
MMADHC
ALDH18A1
ALB
SLC6A8
QDPR
MCCC1
GAPDH
SLC3A2
GLS
PEPD
LMBRD1
SERAC1
OGDH
L2HGDH
HIBCH
SERPINA3
FGF13
ICOSLG
H2AC18
ADH1C
PDHA1
BCAT2
LDHA
SDS
IVD
FH
PTS
SERPINC1
DLST
ASNS
ETFB
ACADS
HADH
ETFA
DNAJC19
PC
TDO2
EHHADH
F2
CS
HADHA
PDHX
FTCD
PSAT1
PCBD1
SLC7A6
HBB
SLC30A10
SLC22A5
CRYAA
KDM4C
PYCR1
AGA
VARS1
SLC7A8
MVK
MRI1
MYC
PKM
ODC1
ACAT1
IDH1
CAD
MTAP
SDHA
ACLY
TPO
FARSB
IARS1
RARS1
SLC25A10
CDO1
GCLM
HIBADH
LOC102724560
SPR
CD4
ACADL
ETFDH
DBH
GSR
MAOA
ALDH1A1
ALDH7A1
MDH2
PCK1
ACO2
ADH5
HMGCS2
WARS1
AOC3
MDH1
P4HA2
HDC
HNMT
LARS2
ADH4
PNMT
SMS
TXN2
ADH7
ETHE1
MARS2
PDK4
TST
ACAA1
BHMT2
FMO1
ACSS1
ADI1
SQOR
APIP
SRM
CSAD
ENOPH1
PPM1L
ADO
G6PC2
GADL1
TSTD1
ERCC2
ERCC3
ERCC4
ERCC5
INS
ADSL
GPT
PSPH
AMT
ACADSB
MCCC2
NR1D1
SLC52A3
SLC52A1
SLC52A2
G6PD
GCH1
HSD17B10
SARDH
NGLY1
NFS1
MTOR
GSTZ1
SYCE2
OPA3
APRT
DMGDH
ABCD4
PANK2
DNAJC12
ACADVL
HLCS
ACSF3
CLCN5
CTNS
AMPD3
SLC38A2
TP53
ACTB
AGXT
ACY1
CENPF
PREPL
PKHD1
BIVM-ERCC5
HEXB
SUCLA2
GNMT
CD320
SLC2A1
ABAT
CRAT
SST
SNX10
IGF1
GLUD2
AKT1
CTNNB1
CDH2
CDH1
TTR
CD8A
CDK1
TNFRSF17
ANXA5
CYP27B1
LBR
PPP3R1
SDHC
HBS1L
PAEP
HCRT
TBL1X
SLC25A16
ZNF346
R3HCC1L
CC2D2B
D2HGDH
PM20D1
CA5A
TMEM70
FUCA1
PSAP
CTSA
ERCC6
GRHPR
IGF2R
IDUA
NAGA
ADH1B
OCRL
PAX8
SLC1A4
AIRE
CLN3
MAN2B1
NPC2
PPM1B
SLC34A1
SLC39A14
CHST6
M6PR
MANBA
SLC15A1
UMOD
ZFHX3
CLDN16
HOGA1
SLC30A2
ASRGL1
COL8A2
KRT12
SLC39A5
SLC7A14
KRT3
SLC30A5
ZFYVE26
CLN6
SLC26A1
SLC9A7
PMFBP1
SLC30A6
SLC44A3
SLC7A10
BLOC1S1
CAMKMT
OVOL2
SHROOM3
PPM1M
ZNF821
CCDC148
SLC7A13
IQCF3
IDO1
EIF2S1
TUG1
GPLD1
TNF
IFNG
EEF2
RPS19
YWHAB
FXN
GCGR
CCT7
MTHFD2
EIF5B
IPO5
PPM1K
DHTKD1
SFTPD
TAFAZZIN
BDH2
MOCS1
OPLAH
PDP1
LIPT2
ECHS1
TRA
CPT2
FGFR1
NOTCH1
CDK6
NRAS
PRKCA
HNF4A
MMP1
MMP13
PTPRF
ROCK1
SLC9A1
TNFRSF1A
CD44
CD55
CHRM3
GALK1
TYRO3
VLDLR
CD27
CD28
CD46
EIF4G1
SCARB1
SEMA4D
SLC29A1
ARHGEF2
CA9
CD81
EFNB1
FZD6
NECTIN1
PTPRS
SLC19A1
SLC40A1
ESRRA
IL2
TFPI
CCR7
CD47
CSF1
GPD1
HLA-A
ICAM2
SEMA4A
SLC20A1
TNFRSF21
TRPM7
TSPAN7
CD244
CD82
GART
JAM3
LRP4
NRXN3
PROX1
PTPRK
RYK
SELPLG
SLC29A2
SLC5A6
SLC6A6
TNFRSF8
CD226
CD37
CD5
CYFIP2
EIF2B5
F11R
HSPA4
LAIR1
NEO1
RAP1GDS1
SLC7A1
CD83
GLS2
IL27RA
MELTF
SLC38A1
SLC4A7
WASF2
AACS
GAPVD1
IL15RA
LGALS8
MPZL1
NECTIN3
NLGN2
PCDH9
PIEZO1
PRSS21
RELT
SLC39A10
SLC39A6
SPN
CD248
GPA33
IGSF8
LY75
LY9
NCKAP1L
SLC6A15
ADGRA3
ATP13A3
BST2
CABLES1
CD99
SERINC3
SLCO4A1
ZC3HAV1
IPO7
LAX1
LRFN1
LRRC8B
LRRC8D
SIT1
SUB1
TMEM237
CALML5
CSN1S1
LRFN4
RIC8A
TSPAN4
HCST
LANCL2
LRRC8C
CD99L2
ELFN2
NCR3LG1
PCDHGB1
SERINC5
ZNRF2
PRRT3
SAAL1
C16orf54
HCFC1
SUGCT
UROC1
ABHD14A-ACY1
PNPO
GCLC
ATP5F1A
COX8A
LIPT1
NFU1
GLRX5
BOLA3
DHFR
SLC7A2
SLC1A1
CBL
MSH6
HAAO
MYO7A
CACNA2D2
ALMS1
TMLHE
THBS3
CFHR2
AADAT
ACMSD
OXA1L
TGDS
PAGR1
NXPH2
SHD
ADK
ALAD
ACAD9
AASS
SLC7A4
NICN1
GAREM2
SLC25A12
FBP1
RRM2B
DNM1L
SLC25A4
POLG
TYMP
KARS1
LIG3
SCO1
UQCRC2
DTYMK
COX10
COX5A
COX6B1
NDUFA13
NDUFB10
COQ9
IRF6
MTO1
NDUFS4
TARS2
ATP5F1E
GLYCTK
MIPEP
MRPL3
SLC36A2
VARS2
ATP5F1D
NDUFC2
SLC6A20
FBXL4
ATPAF2
HS6ST2
MRPS2
ATPAF1
LYRM7
SLC6A18
TMEM126B
TRMT10C
IBA57
MICOS13
MRPS14
ATP5MK
COX16
FOCAD
MT-ND2
MT-ATP6
MT-ND5
MT-ND3
MT-ND4
PET117
MT-ND1
MT-ND6
MT-ATP8
CRYM
SLC25A3
MOCS2
CFTR
GGT1
HADHB
PRKG2
MTHFD1
SLC25A20
ASPA
TCN2
SPG11
PPARA
CTSD
CD36
PNP
PLAT
FBN1
SLC25A1
S100B
ATF4
DAO
SRR
SOD1
LCK
SLC2A2
ATP7B
KDM6A
XDH
FMO3
THBD
ACAT2
PLOD1
GCSH
KIF1A
NDUFA5
SLC25A22
ADHFE1
COLQ
ZBTB11
MITD1
DGCR6
HIF1A
EIF2AK4
UPF1
SMAD4
CAT
ADA
COMT
NFE2L2
PRKG1
TSC2
BDNF
GLA
HPRT1
SMPD1
TTN
VWF
AFP
CALCR
CPT1A
GABBR1
GPD2
HMGCR
STS
DMD
DPYS
MAT2A
CPOX
MVD
CDKL5
CRB1
SEPSECS
SHC1
CNDP1
MLYCD
SECISBP2
TBX1
RPGR
SFTPC
SRSF6
SRSF9
DHRS9
FBXO32
MAT2B
NEU2
ADPRH
MPLKIP
ZBTB25
GGACT
CFAP92
RPL36A-HNRNPH2
KRAS
PTEN
PCNA
TSC1
PPARD
ATF3
MB
FABP1
FABP4
FABP7
MTHFS
ARL6IP5
PPARG
PIK3R1
NOS2
SLC1A2
MUC1
PRKN
YY1
BMP2
EEF1A1
SHMT1
SLC17A5
DHPS
NARS1
TFAM
RPS27A
GCG
PYY
AGXT2
KLF15
PPP1R15A
SLC6A14
ATAD2
GAST
IDO2
ETNPPL
FBXO22
ANKRD55
ENHO
ST20-MTHFS
BRAF
MDM2
TGFBR1
CDK5
MPO
NFKB1
SMAD3
HGF
HSP90AA1
PPP3CA
SMAD2
TGFBR2
ATP2A2
BCL2
CDKN2A
IL6
MAPK14
PRKDC
TFRC
VIM
AIFM1
ATP1A1
DNM2
GAD1
HSPA8
IL1RN
MGMT
RHOA
SCN8A
SQSTM1
TUBB
USP7
VCP
VEGFA
YWHAE
ACACA
CAMK2D
CP
DDX3X
FASN
FLNA
FOLR1
HSP90AB1
HSPA5
HSPD1
IMPDH2
MAP2K3
PI4KA
PPP2R1A
PRDX1
SGK1
USP9X
YWHAG
ANXA2
CLU
CTPS1
F5
F8
HSP90B1
HSPA9
LIPE
NR1H4
PDCD1
PPARGC1A
SMC1A
SMC3
TARDBP
TUBB4A
VHL
XPO1
YAP1
YWHAZ
ARAF
CFL1
DDB1
EIF4A1
GANAB
HK2
HNF1A
HSPA1A
ISG15
KDM4B
KLF4
LMNB1
MCM7
PCK2
PDHB
PEBP1
PRMT5
PYGM
RANBP2
SERPINH1
SHMT2
SLC2A4
YWHAH
YWHAQ
ATXN3
CLTC
DDOST
DYNC1H1
LONP1
MCM3
MCM5
MYH10
PHB1
PYCR2
THBS1
TKT
XBP1
AARS1
AQP3
ATP5F1B
BSG
BTC
C1QBP
CKB
CLPP
GLO1
IGF2BP2
IREB2
KPNA2
LARS1
MARS1
MIB1
PDE4B
PPP2R2A
RUVBL1
SLC27A4
TFE3
TUFM
XRCC6
ABCD3
ACO1
ALPP
ANGPTL4
AREG
ATP5PO
CARS1
CEBPB
CLPB
COQ8A
DPM1
EIF3A
EIF4A3
FOLR2
FSCN1
MCM6
MGLL
NCL
NFE2L1
NOP56
PAICS
PLEC
PNPLA6
POU2F1
PSMC3
RACK1
RPL10
RPN1
RPS3
SLC25A11
SLC25A5
SRF
TUBA1B
TUBB4B
VDAC2
WNT5B
AQP7
ATXN10
DHX9
EFTUD2
FANCI
FARSA
LIAS
LMNB2
LRPPRC
PCBP1
PHB2
PRPF8
PRRX1
PTBP1
RARS2
RPL3
RPN2
RPS15A
SLC5A8
SNRNP200
TCP1
TLN1
TUBB6
UBE3C
ARF4
ATAD3A
CCT4
CNOT1
CSE1L
DNAJA1
EARS2
ELAVL1
LRBA
MTHFD1L
NCAPD3
PCBP2
QRSL1
RPL4
RPL7A
RPL9
RPLP0
RPS9
SLC25A32
SLC25A6
TRIP13
BGLAP
CCT8
COPG1
ECD
EEF1G
FOXRED1
IRS4
MYBBP1A
NOLC1
NUP160
NXF1
PANK1
RAB5C
RBM14
RCN2
RPL23
RPS2
RPS3A
SSR1
TUBA1C
UBR5
ARL1
ATP5F1C
CAND1
HSD17B12
MUC5AC
PLPBP
RABEP1
TEAD2
TIMM44
TIMM50
TKTL1
XPOT
DDX21
DNAJA2
ILF3
MDN1
MMS19
MUC2
NIPSNAP1
NUP205
PYCR3
RBM39
RIOK3
RTCB
SF3B3
SFXN1
ATAD3B
DCD
FADS3
IFT56
IFT74
IPO4
ORMDL3
SRPRB
EFS
ELOF1
NMRK2
NTPCR
PGAM5
TEF
WDR6
GCN1
PDCD11
AHNAK2
SPESP1
NNAT
YY2
AANAT
AFMID
AGMAT
AIMP1
AIMP2
ALDH9A1
AMD1
AMDHD1
ASMT
ASPG
AZIN1
AZIN2
BBOX1
CARNMT1
CARNS1
CBSL
CGA
CHDH
CKM
CKMT1A
CKMT1B
CKMT2
DARS1
DCT
DDO
DIO1
DIO2
DIO3
DLAT
DUOX1
DUOX2
EEF1E1
EEFSEC
FAU
FOLH1
GCAT
HAO1
HYKK
IL4I1
INMT
IYD
KMO
KYAT1
KYAT3
NAALAD2
NAT8L
NDUFAB1
NMRAL1
NNMT
NQO1
OAZ1
OAZ2
OAZ3
OCA2
PAOX
PAPSS1
PAPSS2
PDHA2
PHYKPL
PIPOX
PRODH2
PSMA1
PSMA2
PSMA3
PSMA4
PSMA5
PSMA6
PSMA7
PSMA8
PSMB1
PSMB10
PSMB11
PSMB2
PSMB3
PSMB4
PSMB5
PSMB6
PSMB7
PSMB8
PSMB9
PSMC1
PSMC2
PSMC4
PSMC5
PSMC6
PSMD1
PSMD10
PSMD11
PSMD12
PSMD13
PSMD14
PSMD2
PSMD3
PSMD4
PSMD5
PSMD6
PSMD7
PSMD8
PSMD9
PSME1
PSME2
PSME3
PSME4
PSMF1
PSTK
PXMP2
QARS1
RIDA
RIMKLA
RIMKLB
RPL10A
RPL10L
RPL11
RPL12
RPL13
RPL13A
RPL14
RPL15
RPL17
RPL18
RPL18A
RPL19
RPL21
RPL22
RPL22L1
RPL23A
RPL24
RPL26
RPL26L1
RPL27
RPL27A
RPL28
RPL29
RPL30
RPL31
RPL32
RPL34
RPL35
RPL35A
RPL36
RPL36A
RPL36AL
RPL37
RPL37A
RPL38
RPL39
RPL39L
RPL3L
RPL41
RPL5
RPL6
RPL7
RPL8
RPLP1
RPLP2
RPS10
RPS11
RPS12
RPS13
RPS14
RPS15
RPS16
RPS17
RPS18
RPS20
RPS21
RPS23
RPS24
RPS25
RPS26
RPS27
RPS27L
RPS28
RPS29
RPS4X
RPS4Y1
RPS4Y2
RPS5
RPS6
RPS7
RPS8
RPSA
SARS1
SAT1
SCLY
SDSL
SEM1
SEPHS2
SERINC1
SERINC2
SERINC4
SLC25A2
SLC25A21
SLC25A44
SLC36A4
SLC44A1
SLC45A2
SLC5A5
SLC6A11
SLC6A12
SLC6A7
SMOX
TPH2
TSHB
TXNRD1
TYR
TYRP1
UBA52
