# Supplementary material for: Exploration of differential expression and biological significance of amino acid metabolism genes in osteoarthritis
Source: Front Immunol. 2025 Jul 14;16:1588072. doi: 10.3389/fimmu.2025.1588072 (PMC12301216; doi:10.3389/fimmu.2025.1588072)
Supplement: Supplementary file 6 [file Table5.xlsx]

## Sheet: Sheet1
AAMRDEGs
GABBR1
RPL27A
BTC
CLN6
MMACHC
IBA57
GLS2
S100B
R3HCC1L
RPL3L
MVD
COLQ
VEGFA
WNT5B
SLCO4A1
AASS
MTHFD2
RPGR
AREG
GSTZ1
THBS1
GCH1
SLC6A11
SLC2A4
CACNA2D2
PPARGC1A
SFTPD
GAMT
SLC39A14
IGF1
FMO1
SLC9A1
COL1A1
SLC7A5
THBD
ALDH5A1
DDX21
TFRC
ETFB
BMP2
BST2
ATP13A3
ANGPTL4
SLC5A6
PYGM
TST
LMNB1
PNP
HK2
LRFN4
MYC
ATF3
KLF4
PPP1R15A
IL6
RPS4Y1
PDE4B
CD83
ZFHX3
SLC44A1
DNAJC12
SLC9A7
FUCA1
FBP1
CSN1S1
CD37
MMP1
CD28
PDK4
CHRM3
AOC3
DPYS
TDO2
DUOX2
LCK
HPD
TNFRSF17
PNMT
