# Supplementary material for: Exploration of differential expression and biological significance of amino acid metabolism genes in osteoarthritis
Source: Front Immunol. 2025 Jul 14;16:1588072. doi: 10.3389/fimmu.2025.1588072 (PMC12301216; doi:10.3389/fimmu.2025.1588072)
Supplement: Supplementary file 7 [file Table6.xlsx]

## Sheet: Logoutput
	gene	OR	OR_1	OR_2	pvalue	OR(95% CI)
39	COLQ	0.6056	0.0389967	1.25282	0.047	0.61(0.04~1.25)
67	SLC9A7	-0.530559	-1.07407	-0.0263457	0.045	-0.53(-1.07~-0.03)
14	MVD	0.46042	0.0329659	0.932538	0.042	0.46(0.03~0.93)
8	COL1A1	-0.40881	-0.825138	-0.0342237	0.04	-0.41(-0.83~-0.03)
43	RPL3L	0.700804	0.0771462	1.42159	0.038	0.7(0.08~1.42)
25	CACNA2D2	-1.08809	-2.31114	-0.261774	0.035	-1.09(-2.31~-0.26)
27	AOC3	0.65905	0.0908525	1.31954	0.033	0.66(0.09~1.32)
72	LRFN4	-0.79028	-1.58453	-0.126417	0.032	-0.79(-1.58~-0.13)
52	SLC9A1	-0.524043	-1.03698	-0.0765035	0.03	-0.52(-1.04~-0.08)
58	R3HCC1L	0.602973	0.100024	1.21408	0.03	0.6(0.1~1.21)
65	SFTPD	-0.569504	-1.10247	-0.0926025	0.025	-0.57(-1.1~-0.09)
4	PNP	1.21583	0.311757	2.42325	0.023	1.22(0.31~2.42)
56	S100B	-0.400717	-0.766653	-0.0674415	0.023	-0.4(-0.77~-0.07)
71	PPARGC1A	0.572549	0.1132	1.11241	0.022	0.57(0.11~1.11)
66	CHRM3	0.593376	0.132089	1.1625	0.021	0.59(0.13~1.16)
12	HK2	1.02124	0.243342	1.99791	0.02	1.02(0.24~2)
41	SLC2A4	0.816761	0.197886	1.51675	0.014	0.82(0.2~1.52)
16	LMNB1	1.1345	0.358835	2.17729	0.013	1.13(0.36~2.18)
32	GLS2	0.931439	0.232095	1.7261	0.013	0.93(0.23~1.73)
34	FMO1	-0.819863	-1.53214	-0.229646	0.012	-0.82(-1.53~-0.23)
54	IGF1	-0.959048	-1.78554	-0.286638	0.011	-0.96(-1.79~-0.29)
70	DNAJC12	-0.896139	-1.66242	-0.260095	0.011	-0.9(-1.66~-0.26)
76	ANGPTL4	0.844661	0.311341	1.60544	0.0085	0.84(0.31~1.61)
61	MMACHC	-1.37735	-2.5451	-0.479158	0.0082	-1.38(-2.55~-0.48)
55	TST	-0.945008	-1.7246	-0.308209	0.0077	-0.95(-1.72~-0.31)
42	TNFRSF17	-0.686346	-1.2696	-0.245879	0.0073	-0.69(-1.27~-0.25)
68	IBA57	0.925906	0.287864	1.65711	0.0073	0.93(0.29~1.66)
33	PYGM	-1.29608	-2.34589	-0.44037	0.0071	-1.3(-2.35~-0.44)
20	SLC5A6	1.21402	0.440222	2.21426	0.0065	1.21(0.44~2.21)
36	PDK4	0.487066	0.159925	0.87143	0.0064	0.49(0.16~0.87)
24	MMP1	-0.378397	-0.679575	-0.134361	0.0057	-0.38(-0.68~-0.13)
40	CD28	-1.15537	-2.04897	-0.39148	0.0057	-1.16(-2.05~-0.39)
44	PNMT	0.841072	0.295502	1.47503	0.0047	0.84(0.3~1.48)
30	BMP2	2.20309	0.92925	3.94432	0.0043	2.2(0.93~3.94)
22	GCH1	1.2586	0.492079	2.21282	0.0036	1.26(0.49~2.21)
45	SLC6A11	1.00988	0.36915	1.73754	0.0034	1.01(0.37~1.74)
64	ATP13A3	1.23275	0.487102	2.15162	0.0034	1.23(0.49~2.15)
78	SLC44A1	0.795749	0.30727	1.38774	0.0034	0.8(0.31~1.39)
21	CD37	-1.12067	-1.95507	-0.459481	0.003	-1.12(-1.96~-0.46)
37	HPD	-1.95808	-3.43002	-0.833141	0.003	-1.96(-3.43~-0.83)
23	CD83	1.18302	0.511015	2.08482	0.0026	1.18(0.51~2.08)
1	THBS1	1.35924	0.610233	2.41215	0.0025	1.36(0.61~2.41)
46	BTC	-0.904042	-1.56952	-0.3851	0.0025	-0.9(-1.57~-0.39)
69	CLN6	-1.19218	-2.05198	-0.484879	0.0025	-1.19(-2.05~-0.48)
49	ZFHX3	1.42023	0.58823	2.44289	0.0024	1.42(0.59~2.44)
3	BST2	-1.5806	-2.72691	-0.674238	0.0023	-1.58(-2.73~-0.67)
2	SLC7A5	1.47686	0.734433	2.66688	0.002	1.48(0.73~2.67)
51	CSN1S1	-0.493454	-0.835887	-0.213001	0.0017	-0.49(-0.84~-0.21)
13	ETFB	-1.86503	-3.19307	-0.852533	0.0015	-1.87(-3.19~-0.85)
26	LCK	-1.21406	-2.05684	-0.536581	0.0015	-1.21(-2.06~-0.54)
73	DUOX2	0.909655	0.418876	1.51158	0.00093	0.91(0.42~1.51)
19	THBD	1.7818	0.900039	2.99065	0.00068	1.78(0.9~2.99)
50	DDX21	1.82447	0.913624	3.04596	0.00065	1.82(0.91~3.05)
18	PDE4B	1.69132	0.832386	2.79868	0.00061	1.69(0.83~2.8)
53	GSTZ1	-1.27954	-2.11998	-0.633091	0.0006	-1.28(-2.12~-0.63)
63	SLC39A14	1.22267	0.578723	1.99025	0.00059	1.22(0.58~1.99)
59	VEGFA	5.27148	2.82795	8.96394	0.00058	5.27(2.83~8.96)
47	TFRC	1.283	0.625895	2.10142	0.00055	1.28(0.63~2.1)
11	FUCA1	-2.42413	-4.02363	-1.26211	0.00048	-2.42(-4.02~-1.26)
29	AREG	1.58965	0.820865	2.62287	0.00046	1.59(0.82~2.62)
57	FBP1	-1.45245	-2.36704	-0.723787	0.00043	-1.45(-2.37~-0.72)
17	ALDH5A1	-1.81169	-2.9466	-0.927191	0.00037	-1.81(-2.95~-0.93)
7	PPP1R15A	4.04299	2.24589	6.78167	0.00033	4.04(2.25~6.78)
28	IL6	0.866448	0.464352	1.42546	0.0003	0.87(0.46~1.43)
38	DPYS	-1.85369	-3.01728	-0.987284	0.00028	-1.85(-3.02~-0.99)
77	WNT5B	-2.03188	-3.41807	-1.14811	0.00027	-2.03(-3.42~-1.15)
62	RPL27A	1.69194	0.867744	2.70628	0.00025	1.69(0.87~2.71)
31	GAMT	-1.23903	-1.97196	-0.631304	0.00024	-1.24(-1.97~-0.63)
5	MTHFD2	3.4362	1.90203	5.58607	0.00021	3.44(1.9~5.59)
15	GABBR1	1.86726	0.990263	2.95796	0.00016	1.87(0.99~2.96)
60	AASS	3.27742	1.84691	5.30837	0.00016	3.28(1.85~5.31)
6	RPS4Y1	0.410431	0.209727	0.63783	0.00015	0.41(0.21~0.64)
10	ATF3	1.99884	1.15973	3.31302	0.00015	2(1.16~3.31)
35	TDO2	-1.57791	-2.51459	-0.848685	0.00015	-1.58(-2.51~-0.85)
48	RPGR	1.9792	1.06571	3.15197	0.00015	1.98(1.07~3.15)
74	SLCO4A1	2.23731	1.27076	3.64794	0.00015	2.24(1.27~3.65)
75	KLF4	2.95371	1.76705	4.64371	3.5e-05	2.95(1.77~4.64)
9	MYC	2.55408	1.54743	4.04176	3.4e-05	2.55(1.55~4.04)
