# Supplementary material for: Exploration of differential expression and biological significance of amino acid metabolism genes in osteoarthritis
Source: Front Immunol. 2025 Jul 14;16:1588072. doi: 10.3389/fimmu.2025.1588072 (PMC12301216; doi:10.3389/fimmu.2025.1588072)
Supplement: Supplementary file 8 [file Table7.csv]

mRNA	miRNA
MTHFD2	hsa-let-7a-5p
MTHFD2	hsa-miR-103a-3p
MTHFD2	hsa-miR-107
MTHFD2	hsa-miR-1224-5p
MTHFD2	hsa-miR-130a-3p
MTHFD2	hsa-miR-130b-3p
MTHFD2	hsa-miR-130b-5p
MTHFD2	hsa-miR-136-5p
MTHFD2	hsa-miR-151a-3p
MTHFD2	hsa-miR-154-5p
MTHFD2	hsa-miR-155-5p
MTHFD2	hsa-miR-16-5p
MTHFD2	hsa-miR-17-3p
MTHFD2	hsa-miR-17-5p
MTHFD2	hsa-miR-194-5p
MTHFD2	hsa-miR-1-3p
MTHFD2	hsa-miR-205-3p
MTHFD2	hsa-miR-222-5p
MTHFD2	hsa-miR-25-3p
MTHFD2	hsa-miR-29a-3p
MTHFD2	hsa-miR-29b-3p
MTHFD2	hsa-miR-29c-3p
MTHFD2	hsa-miR-301a-3p
MTHFD2	hsa-miR-3065-3p
MTHFD2	hsa-miR-30a-3p
MTHFD2	hsa-miR-30d-3p
MTHFD2	hsa-miR-30e-3p
MTHFD2	hsa-miR-3200-3p
MTHFD2	hsa-miR-34b-3p
MTHFD2	hsa-miR-3619-5p
MTHFD2	hsa-miR-3662
MTHFD2	hsa-miR-374a-5p
MTHFD2	hsa-miR-374b-5p
MTHFD2	hsa-miR-378a-3p
MTHFD2	hsa-miR-450b-5p
MTHFD2	hsa-miR-454-3p
MTHFD2	hsa-miR-510-5p
MTHFD2	hsa-miR-512-5p
MTHFD2	hsa-miR-545-3p
MTHFD2	hsa-miR-548ax
MTHFD2	hsa-miR-551b-5p
MTHFD2	hsa-miR-576-3p
MTHFD2	hsa-miR-582-3p
MTHFD2	hsa-miR-647
MTHFD2	hsa-miR-922
MTHFD2	hsa-miR-92a-3p
MTHFD2	hsa-miR-936
MTHFD2	hsa-miR-942-5p
MTHFD2	hsa-miR-9-5p
MTHFD2	hsa-miR-1301-3p
MTHFD2	hsa-miR-142-5p
MTHFD2	hsa-miR-15a-5p
MTHFD2	hsa-miR-15b-5p
MTHFD2	hsa-miR-3168
MTHFD2	hsa-miR-33a-5p
PPP1R15A	hsa-let-7d-5p
PPP1R15A	hsa-miR-138-1-3p
PPP1R15A	hsa-miR-138-5p
PPP1R15A	hsa-miR-221-3p
PPP1R15A	hsa-miR-222-3p
PPP1R15A	hsa-miR-24-3p
PPP1R15A	hsa-miR-27a-5p
PPP1R15A	hsa-miR-331-3p
PPP1R15A	hsa-miR-424-5p
PPP1R15A	hsa-miR-497-5p
PPP1R15A	hsa-miR-766-3p
PPP1R15A	hsa-miR-922
WNT5B	hsa-miR-124-3p
WNT5B	hsa-miR-145-5p
SLC2A4	hsa-miR-335-5p
SLC2A4	hsa-miR-92a-1-5p
