# Supplementary material for: Exploration of differential expression and biological significance of amino acid metabolism genes in osteoarthritis
Source: Front Immunol. 2025 Jul 14;16:1588072. doi: 10.3389/fimmu.2025.1588072 (PMC12301216; doi:10.3389/fimmu.2025.1588072)
Supplement: Supplementary file 9 [file Table8.csv]

mRNA	TF
MTHFD2	EP300
MTHFD2	LMO2
MTHFD2	MECOM
MTHFD2	MYB
MTHFD2	NR2F2
MTHFD2	RUNX1
MTHFD2	RUNX1T1
MTHFD2	SPI1
MTHFD2	T
PPP1R15A	CTCF
PPP1R15A	CTCFL
PPP1R15A	ARID2
PPP1R15A	ARID3A
PPP1R15A	EP300
PPP1R15A	ERG
PPP1R15A	ETS1
PPP1R15A	ETV1
PPP1R15A	FLI1
PPP1R15A	FOS
PPP1R15A	FOSL1
PPP1R15A	FOSL2
PPP1R15A	ARNT
PPP1R15A	FOXA1
PPP1R15A	FOXA2
PPP1R15A	FOXL2
PPP1R15A	FOXO1
PPP1R15A	GATA1
PPP1R15A	GATA2
PPP1R15A	GATA3
PPP1R15A	GATA6
PPP1R15A	ATF1
PPP1R15A	ATF2
PPP1R15A	ATF3
PPP1R15A	HOXB13
PPP1R15A	IRF4
PPP1R15A	JUN
PPP1R15A	JUNB
PPP1R15A	JUND
PPP1R15A	KLF4
PPP1R15A	BCL11A
PPP1R15A	MAX
PPP1R15A	MED1
PPP1R15A	MED12
PPP1R15A	MEF2A
PPP1R15A	MXI1
PPP1R15A	MYC
PPP1R15A	NFIC
PPP1R15A	PAX5
PPP1R15A	PBX2
PPP1R15A	PBX3
PPP1R15A	PKNOX1
PPP1R15A	POLR2A
PPP1R15A	RAD21
PPP1R15A	RCOR1
PPP1R15A	RELA
PPP1R15A	RFX1
PPP1R15A	RFX5
PPP1R15A	RUNX1
PPP1R15A	RXRA
PPP1R15A	SMARCA4
PPP1R15A	SMARCC1
PPP1R15A	SP1
PPP1R15A	SPI1
PPP1R15A	SS18
PPP1R15A	STAT3
PPP1R15A	TAL1
PPP1R15A	TBP
PPP1R15A	TCF12
PPP1R15A	TEAD1
PPP1R15A	TEAD4
PPP1R15A	TFAP2A
PPP1R15A	CDK8
PPP1R15A	CDK9
PPP1R15A	YY1
PPP1R15A	YY1AP1
PPP1R15A	CEBPA
PPP1R15A	CEBPB
PPP1R15A	ZBTB33
PPP1R15A	ZBTB40
PPP1R15A	ZNF143
PPP1R15A	AR
PPP1R15A	CREB1
PPP1R15A	CREBBP
WNT5B	SPI1
WNT5B	STAT3
WNT5B	AR
WNT5B	EBF1
WNT5B	FOXA1
WNT5B	GATA2
WNT5B	GATA3
WNT5B	GATA4
WNT5B	GATA6
WNT5B	HOXB13
